# Supplementary material for: Coloration differences in three Camellia reticulata Lindl. cultivars: ‘Tongzimian’, ‘Shizitou’ and ‘Damanao’
Source: BMC Plant Biol. 2024 Jan 2;24:18. doi: 10.1186/s12870-023-04655-4 (PMC10759361; doi:10.1186/s12870-023-04655-4)
Supplement: Supplementary file 1 — Additional file 1: Supplementary Table 1. Correlation coefficients and p-value of ABP and specific function transcripts with transcription factors. [file 12870_2023_4655_MOESM1_ESM.xlsx]

## Sheet: Sullpementary Table 1
Supplementary Table 1. Correlation coefficients and p-value of ABP and specific function transcripts with transcription factors.
Transcript_ID	TF	Transcript_ID	Function	Correlation	Pvalue
Cluster-74798.6	C2C2	Cluster-72978.8	CHS	0.920952	0.000422958
Cluster-74798.6	C2C2	Cluster-72978.11	CHS	0.920107	0.000438631
Cluster-74798.6	C2C2	Cluster-72978.5	CHS	0.925119	0.000351393
Cluster-74798.6	C2C2	Cluster-72978.7	CHS	0.906376	0.000753685
Cluster-74798.6	C2C2	Cluster-72978.4	CHS	0.942349	0.000143137
Cluster-74798.6	C2C2	Cluster-72978.9	CHS	0.948556	9.66664e-05
Cluster-86814.2	B3_4	Cluster-94053.17	positive regulation of posttranscriptional gene silencing	0.936295	0.000201804
Cluster-86814.2	B3_4	Cluster-64909.3	positive regulation of posttranscriptional gene silencing	0.926081	0.000336161
Cluster-86814.2	B3_4	Cluster-94053.7	positive regulation of posttranscriptional gene silencing	0.918072	0.000478012
Cluster-86814.2	B3_4	Cluster-94053.16	positive regulation of posttranscriptional gene silencing	0.911644	0.000618663
Cluster-86814.2	B3_4	Cluster-94053.8	positive regulation of posttranscriptional gene silencing	0.925734	0.000341603
Cluster-86814.2	B3_4	Cluster-94053.12	positive regulation of posttranscriptional gene silencing	0.918115	0.000477161
Cluster-86814.2	B3_4	Cluster-88339.5	F3H	0.927753	0.000310807
Cluster-86814.2	B3_4	Cluster-81276.1	F3H	0.905933	0.000765893
Cluster-86814.2	B3_4	Cluster-81276.6	F3H	0.923442	0.000379073
Cluster-86814.2	B3_4	Cluster-88339.1	F3H	0.953	7.07747e-05
Cluster-86814.2	B3_4	Cluster-88339.4	F3H	0.935387	0.000211863
Cluster-86814.2	B3_4	Cluster-88339.0	F3H	0.941844	0.000147502
Cluster-100165.1	MYB_1	Cluster-72978.8	CHS	0.9548	6.18404e-05
Cluster-100165.1	MYB_1	Cluster-72978.11	CHS	0.977405	5.58459e-06
Cluster-100165.1	MYB_1	Cluster-72978.5	CHS	0.971417	1.26418e-05
Cluster-100165.1	MYB_1	Cluster-72978.7	CHS	0.914355	0.00055624
Cluster-100165.1	MYB_1	Cluster-72978.4	CHS	0.986323	9.72213e-07
Cluster-100165.1	MYB_1	Cluster-72978.9	CHS	0.977625	5.39764e-06
Cluster-100165.1	MYB_1	Cluster-88339.5	F3H	0.942143	0.000144911
Cluster-100165.1	MYB_1	Cluster-81276.1	F3H	0.968868	1.70043e-05
Cluster-100165.1	MYB_1	Cluster-81276.6	F3H	0.947568	0.000103225
Cluster-100165.1	MYB_1	Cluster-88339.1	F3H	0.948643	9.61085e-05
Cluster-100165.1	MYB_1	Cluster-88339.4	F3H	0.912689	0.000594057
Cluster-100165.1	MYB_1	Cluster-88339.0	F3H	0.93313	0.000238383
Cluster-99976.1	C2H2_2	Cluster-72978.8	CHS	0.968026	1.86533e-05
Cluster-99976.1	C2H2_2	Cluster-72978.11	CHS	0.980141	3.56407e-06
Cluster-99976.1	C2H2_2	Cluster-72978.5	CHS	0.918131	0.000476847
Cluster-99976.1	C2H2_2	Cluster-72978.7	CHS	0.906796	0.000742221
Cluster-99976.1	C2H2_2	Cluster-72978.4	CHS	0.973612	9.57762e-06
Cluster-99976.1	C2H2_2	Cluster-72978.9	CHS	0.9737	9.46739e-06
Cluster-93981.0	DDT	Cluster-88339.5	F3H	0.981854	2.60357e-06
Cluster-93981.0	DDT	Cluster-81276.1	F3H	0.941939	0.000146677
Cluster-93981.0	DDT	Cluster-81276.6	F3H	0.951238	8.03598e-05
Cluster-93981.0	DDT	Cluster-88339.1	F3H	0.962859	3.1351e-05
Cluster-93981.0	DDT	Cluster-88339.4	F3H	0.952851	7.15511e-05
Cluster-93981.0	DDT	Cluster-88339.0	F3H	0.97839	4.78263e-06
Cluster-89052.1	bZIP_2	Cluster-72978.8	CHS	0.962622	3.20471e-05
Cluster-89052.1	bZIP_2	Cluster-72978.11	CHS	0.943607	0.000132672
Cluster-89052.1	bZIP_2	Cluster-72978.5	CHS	0.905357	0.000781989
Cluster-89052.1	bZIP_2	Cluster-72978.7	CHS	0.90765	0.000719298
Cluster-89052.1	bZIP_2	Cluster-72978.4	CHS	0.948756	9.53775e-05
Cluster-89052.1	bZIP_2	Cluster-72978.9	CHS	0.918057	0.000478315
Cluster-74813.0	MYB_7	Cluster-72978.8	CHS	0.939588	0.000168143
Cluster-74813.0	MYB_7	Cluster-72978.11	CHS	0.927575	0.00031345
Cluster-74813.0	MYB_7	Cluster-72978.5	CHS	0.953354	6.89473e-05
Cluster-74813.0	MYB_7	Cluster-72978.7	CHS	0.935593	0.000209547
Cluster-74813.0	MYB_7	Cluster-72978.4	CHS	0.960183	3.98877e-05
Cluster-74813.0	MYB_7	Cluster-72978.9	CHS	0.965165	2.51062e-05
Cluster-108139.4	B3_3	Cluster-90241.6	DFR	0.908903	0.000686597
Cluster-108139.4	B3_3	Cluster-90241.3	DFR	0.921293	0.000416741
Cluster-108139.4	B3_3	Cluster-90241.5	DFR	0.910428	0.0006482
Cluster-57603.0	B3_1	Cluster-72978.8	CHS	0.954373	6.38831e-05
Cluster-57603.0	B3_1	Cluster-72978.11	CHS	0.977257	5.71254e-06
Cluster-57603.0	B3_1	Cluster-72978.5	CHS	0.938504	0.000178746
Cluster-57603.0	B3_1	Cluster-72978.7	CHS	0.915203	0.000537653
Cluster-57603.0	B3_1	Cluster-72978.4	CHS	0.971781	1.20911e-05
Cluster-57603.0	B3_1	Cluster-72978.9	CHS	0.97623	6.66088e-06
Cluster-57603.0	B3_1	Cluster-88339.5	F3H	0.944801	0.000123243
Cluster-57603.0	B3_1	Cluster-81276.1	F3H	0.957407	5.03598e-05
Cluster-57603.0	B3_1	Cluster-81276.6	F3H	0.972266	1.13843e-05
Cluster-57603.0	B3_1	Cluster-88339.1	F3H	0.937142	0.000192736
Cluster-57603.0	B3_1	Cluster-88339.4	F3H	0.980721	3.21498e-06
Cluster-57603.0	B3_1	Cluster-88339.0	F3H	0.983897	1.71752e-06
Cluster-96185.4	MYB_8	Cluster-90241.6	DFR	0.930733	0.000269005
Cluster-96185.4	MYB_8	Cluster-90241.3	DFR	0.921616	0.000410918
Cluster-96185.4	MYB_8	Cluster-90241.5	DFR	0.949067	9.33987e-05
Cluster-98191.2	Tify	Cluster-90241.6	DFR	0.949768	8.90378e-05
Cluster-98191.2	Tify	Cluster-90241.3	DFR	0.924389	0.00036326
Cluster-98191.2	Tify	Cluster-90241.5	DFR	0.953513	6.81393e-05
Cluster-84038.13	bZIP_1	Cluster-88339.5	F3H	0.979014	4.31885e-06
Cluster-84038.13	bZIP_1	Cluster-81276.1	F3H	0.929904	0.000280213
Cluster-84038.13	bZIP_1	Cluster-81276.6	F3H	0.954916	6.12937e-05
Cluster-84038.13	bZIP_1	Cluster-88339.1	F3H	0.950214	8.63394e-05
Cluster-84038.13	bZIP_1	Cluster-88339.4	F3H	0.930926	0.000266439
Cluster-84038.13	bZIP_1	Cluster-88339.0	F3H	0.973311	9.9622e-06
Cluster-77973.0	TCP	Cluster-90241.6	DFR	0.921567	0.000411806
Cluster-77973.0	TCP	Cluster-90241.3	DFR	0.904419	0.000808669
Cluster-77973.0	TCP	Cluster-90241.5	DFR	0.943564	0.000133018
Cluster-48998.0	SET	Cluster-90241.6	DFR	0.940883	0.000156063
Cluster-48998.0	SET	Cluster-90241.3	DFR	0.917686	0.000485763
Cluster-48998.0	SET	Cluster-90241.5	DFR	0.949443	9.10397e-05
Cluster-48998.0	SET	Cluster-94053.17	positive regulation of posttranscriptional gene silencing	0.913015	0.000586519
Cluster-48998.0	SET	Cluster-64909.3	positive regulation of posttranscriptional gene silencing	0.952932	7.11265e-05
Cluster-48998.0	SET	Cluster-94053.7	positive regulation of posttranscriptional gene silencing	0.914721	0.000548165
Cluster-48998.0	SET	Cluster-94053.16	positive regulation of posttranscriptional gene silencing	0.967302	2.01597e-05
Cluster-48998.0	SET	Cluster-94053.8	positive regulation of posttranscriptional gene silencing	0.922059	0.000403039
Cluster-48998.0	SET	Cluster-94053.12	positive regulation of posttranscriptional gene silencing	0.900796	0.000917775
Cluster-48998.0	SET	Cluster-21086.8	ANS	0.929455	0.000286417
Cluster-48998.0	SET	Cluster-21086.3	ANS	0.913962	0.000564999
Cluster-48998.0	SET	Cluster-21086.7	ANS	0.907614	0.000720274
Cluster-90996.4	mTERF	Cluster-72978.8	CHS	0.908438	0.000698614
Cluster-90996.4	mTERF	Cluster-72978.11	CHS	0.935804	0.000207197
Cluster-90996.4	mTERF	Cluster-72978.5	CHS	0.96548	2.43275e-05
Cluster-90996.4	mTERF	Cluster-72978.7	CHS	0.916378	0.000512637
Cluster-90996.4	mTERF	Cluster-72978.4	CHS	0.958966	4.42691e-05
Cluster-90996.4	mTERF	Cluster-72978.9	CHS	0.955197	5.99863e-05
Cluster-90996.4	mTERF	Cluster-88339.5	F3H	0.961539	3.53789e-05
Cluster-90996.4	mTERF	Cluster-81276.1	F3H	0.973396	9.85265e-06
Cluster-90996.4	mTERF	Cluster-81276.6	F3H	0.940516	0.000159426
Cluster-90996.4	mTERF	Cluster-88339.1	F3H	0.94153	0.000150262
Cluster-90996.4	mTERF	Cluster-88339.4	F3H	0.925322	0.000348142
Cluster-90996.4	mTERF	Cluster-88339.0	F3H	0.945602	0.000117184
Cluster-97515.2	MYB_2	Cluster-72978.8	CHS	0.934035	0.000227488
Cluster-97515.2	MYB_2	Cluster-72978.11	CHS	0.936045	0.000204536
Cluster-97515.2	MYB_2	Cluster-72978.5	CHS	0.954721	6.22154e-05
Cluster-97515.2	MYB_2	Cluster-72978.7	CHS	0.917872	0.00048201
Cluster-97515.2	MYB_2	Cluster-72978.4	CHS	0.964077	2.7929e-05
Cluster-97515.2	MYB_2	Cluster-72978.9	CHS	0.965077	2.53267e-05
Cluster-97515.2	MYB_2	Cluster-88339.5	F3H	0.938733	0.000176471
Cluster-97515.2	MYB_2	Cluster-81276.1	F3H	0.977359	5.62423e-06
Cluster-97515.2	MYB_2	Cluster-81276.6	F3H	0.95606	5.60854e-05
Cluster-97515.2	MYB_2	Cluster-88339.1	F3H	0.906198	0.000758568
Cluster-97515.2	MYB_2	Cluster-88339.4	F3H	0.923712	0.000374513
Cluster-97515.2	MYB_2	Cluster-88339.0	F3H	0.941789	0.000147983
Cluster-82017.0	Trihelix	Cluster-88339.5	F3H	0.94433	0.000126899
Cluster-82017.0	Trihelix	Cluster-81276.1	F3H	0.955493	5.8627e-05
Cluster-82017.0	Trihelix	Cluster-81276.6	F3H	0.925906	0.000338893
Cluster-82017.0	Trihelix	Cluster-88339.1	F3H	0.947623	0.000102849
Cluster-82017.0	Trihelix	Cluster-88339.4	F3H	0.90057	0.000924925
Cluster-82017.0	Trihelix	Cluster-88339.0	F3H	0.92361	0.000376234
Cluster-99715.6	TUB	Cluster-72978.8	CHS	0.926644	0.000327478
Cluster-99715.6	TUB	Cluster-72978.11	CHS	0.950769	8.30643e-05
Cluster-99715.6	TUB	Cluster-72978.5	CHS	0.9232	0.0003832
Cluster-99715.6	TUB	Cluster-72978.7	CHS	0.903545	0.000834116
Cluster-99715.6	TUB	Cluster-72978.4	CHS	0.95503	6.07623e-05
Cluster-99715.6	TUB	Cluster-72978.9	CHS	0.927724	0.000311239
Cluster-103605.1	MYB_3	Cluster-72978.8	CHS	0.944346	0.000126776
Cluster-103605.1	MYB_3	Cluster-72978.11	CHS	0.975492	7.40794e-06
Cluster-103605.1	MYB_3	Cluster-72978.5	CHS	0.904696	0.000800727
Cluster-103605.1	MYB_3	Cluster-72978.7	CHS	0.927645	0.000312406
Cluster-103605.1	MYB_3	Cluster-72978.4	CHS	0.957721	4.90908e-05
Cluster-103605.1	MYB_3	Cluster-72978.9	CHS	0.963323	3.00142e-05
Cluster-103605.1	MYB_3	Cluster-88339.5	F3H	0.925075	0.000352105
Cluster-103605.1	MYB_3	Cluster-81276.1	F3H	0.930965	0.000265923
Cluster-103605.1	MYB_3	Cluster-81276.6	F3H	0.951588	7.8389e-05
Cluster-103605.1	MYB_3	Cluster-88339.1	F3H	0.933195	0.000237579
Cluster-103605.1	MYB_3	Cluster-88339.4	F3H	0.969225	1.6336e-05
Cluster-103605.1	MYB_3	Cluster-88339.0	F3H	0.965212	2.49886e-05
Cluster-69579.0	SBP_1	Cluster-72978.8	CHS	0.946409	0.000111302
Cluster-69579.0	SBP_1	Cluster-72978.11	CHS	0.95647	5.42973e-05
Cluster-69579.0	SBP_1	Cluster-72978.5	CHS	0.921995	0.000404166
Cluster-69579.0	SBP_1	Cluster-72978.7	CHS	0.972641	1.08591e-05
Cluster-69579.0	SBP_1	Cluster-72978.4	CHS	0.958806	4.48664e-05
Cluster-69579.0	SBP_1	Cluster-72978.9	CHS	0.939878	0.000165383
Cluster-69579.0	SBP_1	Cluster-90241.6	DFR	0.910249	0.000652621
Cluster-69579.0	SBP_1	Cluster-90241.3	DFR	0.911645	0.000618636
Cluster-69579.0	SBP_1	Cluster-90241.5	DFR	0.942359	0.000143055
Cluster-69579.0	SBP_1	Cluster-94053.17	positive regulation of posttranscriptional gene silencing	0.932434	0.000247007
Cluster-69579.0	SBP_1	Cluster-64909.3	positive regulation of posttranscriptional gene silencing	0.95873	4.51537e-05
Cluster-69579.0	SBP_1	Cluster-94053.7	positive regulation of posttranscriptional gene silencing	0.956169	5.56076e-05
Cluster-69579.0	SBP_1	Cluster-94053.16	positive regulation of posttranscriptional gene silencing	0.911379	0.00062502
Cluster-69579.0	SBP_1	Cluster-94053.8	positive regulation of posttranscriptional gene silencing	0.919604	0.00044814
Cluster-69579.0	SBP_1	Cluster-94053.12	positive regulation of posttranscriptional gene silencing	0.93482	0.000218318
Cluster-69579.0	SBP_1	Cluster-88339.5	F3H	0.967517	1.97034e-05
Cluster-69579.0	SBP_1	Cluster-81276.1	F3H	0.946262	0.000112363
Cluster-69579.0	SBP_1	Cluster-81276.6	F3H	0.975949	6.93913e-06
Cluster-69579.0	SBP_1	Cluster-88339.1	F3H	0.961656	3.50085e-05
Cluster-69579.0	SBP_1	Cluster-88339.4	F3H	0.922153	0.000401374
Cluster-69579.0	SBP_1	Cluster-88339.0	F3H	0.958035	4.78394e-05
Cluster-87964.0	HB-HD-ZIP	Cluster-72978.8	CHS	0.938775	0.000176052
Cluster-87964.0	HB-HD-ZIP	Cluster-72978.11	CHS	0.920189	0.000437092
Cluster-87964.0	HB-HD-ZIP	Cluster-72978.5	CHS	0.902904	0.000853123
Cluster-87964.0	HB-HD-ZIP	Cluster-72978.7	CHS	0.919515	0.000449837
Cluster-87964.0	HB-HD-ZIP	Cluster-72978.4	CHS	0.933171	0.000237872
Cluster-87964.0	HB-HD-ZIP	Cluster-72978.9	CHS	0.936323	0.000201505
Cluster-73402.1	bZIP_2	Cluster-73402.0	sucrose induced translational repression	0.919759	0.000445199
Cluster-73402.1	bZIP_2	Cluster-73402.1	sucrose induced translational repression	1	5.37128e-55
Cluster-103202.38	C3H_1	Cluster-72978.8	CHS	0.948296	9.83622e-05
Cluster-103202.38	C3H_1	Cluster-72978.11	CHS	0.964597	2.65539e-05
Cluster-103202.38	C3H_1	Cluster-72978.5	CHS	0.932373	0.000247776
Cluster-103202.38	C3H_1	Cluster-72978.7	CHS	0.934721	0.000219458
Cluster-103202.38	C3H_1	Cluster-72978.4	CHS	0.965874	2.33789e-05
Cluster-103202.38	C3H_1	Cluster-72978.9	CHS	0.958444	4.62459e-05
Cluster-103202.38	C3H_1	Cluster-88339.5	F3H	0.968769	1.71912e-05
Cluster-103202.38	C3H_1	Cluster-81276.1	F3H	0.954578	6.28994e-05
Cluster-103202.38	C3H_1	Cluster-81276.6	F3H	0.983774	1.76378e-06
Cluster-103202.38	C3H_1	Cluster-88339.1	F3H	0.950806	8.2848e-05
Cluster-103202.38	C3H_1	Cluster-88339.4	F3H	0.962044	3.3798e-05
Cluster-103202.38	C3H_1	Cluster-88339.0	F3H	0.986187	1.00633e-06
Cluster-32650.3	GRAS	Cluster-94053.17	positive regulation of posttranscriptional gene silencing	0.944799	0.000123253
Cluster-32650.3	GRAS	Cluster-64909.3	positive regulation of posttranscriptional gene silencing	0.960593	3.84849e-05
Cluster-32650.3	GRAS	Cluster-94053.7	positive regulation of posttranscriptional gene silencing	0.950684	8.35566e-05
Cluster-32650.3	GRAS	Cluster-94053.16	positive regulation of posttranscriptional gene silencing	0.932702	0.000243655
Cluster-32650.3	GRAS	Cluster-94053.8	positive regulation of posttranscriptional gene silencing	0.921118	0.000419927
Cluster-32650.3	GRAS	Cluster-94053.12	positive regulation of posttranscriptional gene silencing	0.948643	9.61036e-05
Cluster-63442.1	MYB_5	Cluster-72978.8	CHS	0.924974	0.000353721
Cluster-63442.1	MYB_5	Cluster-72978.11	CHS	0.945775	0.000115907
Cluster-63442.1	MYB_5	Cluster-72978.5	CHS	0.971295	1.28287e-05
Cluster-63442.1	MYB_5	Cluster-72978.7	CHS	0.945332	0.000119204
Cluster-63442.1	MYB_5	Cluster-72978.4	CHS	0.968531	1.76517e-05
Cluster-63442.1	MYB_5	Cluster-72978.9	CHS	0.966943	2.09368e-05
Cluster-63442.1	MYB_5	Cluster-88339.5	F3H	0.964564	2.66407e-05
Cluster-63442.1	MYB_5	Cluster-81276.1	F3H	0.985249	1.26537e-06
Cluster-63442.1	MYB_5	Cluster-81276.6	F3H	0.954959	6.10915e-05
Cluster-63442.1	MYB_5	Cluster-88339.1	F3H	0.950312	8.57525e-05
Cluster-63442.1	MYB_5	Cluster-88339.4	F3H	0.941799	0.000147894
Cluster-63442.1	MYB_5	Cluster-88339.0	F3H	0.957816	4.87102e-05
Cluster-92785.4	B3_5	Cluster-72978.8	CHS	0.906749	0.000743502
Cluster-92785.4	B3_5	Cluster-72978.11	CHS	0.947255	0.000105362
Cluster-92785.4	B3_5	Cluster-72978.5	CHS	0.93304	0.000239487
Cluster-92785.4	B3_5	Cluster-72978.7	CHS	0.908563	0.000695367
Cluster-92785.4	B3_5	Cluster-72978.4	CHS	0.943329	0.000134933
Cluster-92785.4	B3_5	Cluster-72978.9	CHS	0.948616	9.62801e-05
Cluster-92785.4	B3_5	Cluster-88339.5	F3H	0.956222	5.53751e-05
Cluster-92785.4	B3_5	Cluster-81276.1	F3H	0.946673	0.000109428
Cluster-92785.4	B3_5	Cluster-81276.6	F3H	0.950802	8.28723e-05
Cluster-92785.4	B3_5	Cluster-88339.1	F3H	0.949166	9.27723e-05
Cluster-92785.4	B3_5	Cluster-88339.4	F3H	0.987519	7.06456e-07
Cluster-92785.4	B3_5	Cluster-88339.0	F3H	0.98821	5.79187e-07
Cluster-93016.5	MADS-MIKC_2	Cluster-88339.5	F3H	0.97767	5.35984e-06
Cluster-93016.5	MADS-MIKC_2	Cluster-81276.1	F3H	0.932629	0.000244562
Cluster-93016.5	MADS-MIKC_2	Cluster-81276.6	F3H	0.941794	0.000147943
Cluster-93016.5	MADS-MIKC_2	Cluster-88339.1	F3H	0.979635	3.89018e-06
Cluster-93016.5	MADS-MIKC_2	Cluster-88339.4	F3H	0.950275	8.59751e-05
Cluster-93016.5	MADS-MIKC_2	Cluster-88339.0	F3H	0.972257	1.13967e-05
Cluster-75270.2	MADS-MIKC_1	Cluster-94053.17	positive regulation of posttranscriptional gene silencing	0.928261	0.000303388
Cluster-75270.2	MADS-MIKC_1	Cluster-64909.3	positive regulation of posttranscriptional gene silencing	0.915847	0.000523846
Cluster-75270.2	MADS-MIKC_1	Cluster-94053.7	positive regulation of posttranscriptional gene silencing	0.909166	0.000679854
Cluster-75270.2	MADS-MIKC_1	Cluster-94053.16	positive regulation of posttranscriptional gene silencing	0.906546	0.000749029
Cluster-75270.2	MADS-MIKC_1	Cluster-94053.8	positive regulation of posttranscriptional gene silencing	0.945089	0.000121042
Cluster-75270.2	MADS-MIKC_1	Cluster-94053.12	positive regulation of posttranscriptional gene silencing	0.901291	0.000902302
Cluster-75270.2	MADS-MIKC_1	Cluster-88339.5	F3H	0.968829	1.7077e-05
Cluster-75270.2	MADS-MIKC_1	Cluster-81276.1	F3H	0.912772	0.000592131
Cluster-75270.2	MADS-MIKC_1	Cluster-81276.6	F3H	0.922725	0.000391361
Cluster-75270.2	MADS-MIKC_1	Cluster-88339.1	F3H	0.985029	1.33216e-06
Cluster-75270.2	MADS-MIKC_1	Cluster-88339.4	F3H	0.933872	0.000229413
Cluster-75270.2	MADS-MIKC_1	Cluster-88339.0	F3H	0.956073	5.60262e-05
Cluster-79885.2	bHLH_2	Cluster-72978.8	CHS	0.93286	0.000241702
Cluster-79885.2	bHLH_2	Cluster-72978.11	CHS	0.949809	8.87836e-05
Cluster-79885.2	bHLH_2	Cluster-72978.5	CHS	0.953372	6.88587e-05
Cluster-79885.2	bHLH_2	Cluster-72978.7	CHS	0.916706	0.000505798
Cluster-79885.2	bHLH_2	Cluster-72978.4	CHS	0.9671	2.05951e-05
Cluster-79885.2	bHLH_2	Cluster-72978.9	CHS	0.972982	1.03953e-05
Cluster-79885.2	bHLH_2	Cluster-88339.5	F3H	0.936353	0.000201178
Cluster-79885.2	bHLH_2	Cluster-81276.1	F3H	0.974287	8.75329e-06
Cluster-79885.2	bHLH_2	Cluster-81276.6	F3H	0.947916	0.000100879
Cluster-79885.2	bHLH_2	Cluster-88339.1	F3H	0.914299	0.000557483
Cluster-79885.2	bHLH_2	Cluster-88339.4	F3H	0.939263	0.000171275
Cluster-79885.2	bHLH_2	Cluster-88339.0	F3H	0.945178	0.000120368
Cluster-79885.6	bHLH_3	Cluster-72978.8	CHS	0.90593	0.000765964
Cluster-79885.6	bHLH_3	Cluster-72978.11	CHS	0.939973	0.000164488
Cluster-79885.6	bHLH_3	Cluster-72978.5	CHS	0.949586	9.01511e-05
Cluster-79885.6	bHLH_3	Cluster-72978.7	CHS	0.917581	0.000487872
Cluster-79885.6	bHLH_3	Cluster-72978.4	CHS	0.953615	6.76232e-05
Cluster-79885.6	bHLH_3	Cluster-72978.9	CHS	0.932589	0.00024507
Cluster-79885.6	bHLH_3	Cluster-94053.17	positive regulation of posttranscriptional gene silencing	0.973122	1.02104e-05
Cluster-79885.6	bHLH_3	Cluster-64909.3	positive regulation of posttranscriptional gene silencing	0.971659	1.22735e-05
Cluster-79885.6	bHLH_3	Cluster-94053.7	positive regulation of posttranscriptional gene silencing	0.974774	8.19024e-06
Cluster-79885.6	bHLH_3	Cluster-94053.16	positive regulation of posttranscriptional gene silencing	0.902221	0.000873719
Cluster-79885.6	bHLH_3	Cluster-94053.8	positive regulation of posttranscriptional gene silencing	0.907649	0.000719329
Cluster-79885.6	bHLH_3	Cluster-94053.12	positive regulation of posttranscriptional gene silencing	0.965485	2.4316e-05
Cluster-106545.0	Whirly	Cluster-72978.8	CHS	0.906818	0.00074163
Cluster-106545.0	Whirly	Cluster-72978.11	CHS	0.952738	7.21427e-05
Cluster-106545.0	Whirly	Cluster-72978.5	CHS	0.9318	0.000255058
Cluster-106545.0	Whirly	Cluster-72978.7	CHS	0.931584	0.000257832
Cluster-106545.0	Whirly	Cluster-72978.4	CHS	0.950128	8.68525e-05
Cluster-106545.0	Whirly	Cluster-72978.9	CHS	0.933604	0.000232632
Cluster-106545.0	Whirly	Cluster-94053.17	positive regulation of posttranscriptional gene silencing	0.953769	6.68545e-05
Cluster-106545.0	Whirly	Cluster-64909.3	positive regulation of posttranscriptional gene silencing	0.958867	4.46393e-05
Cluster-106545.0	Whirly	Cluster-94053.7	positive regulation of posttranscriptional gene silencing	0.962375	3.27875e-05
Cluster-106545.0	Whirly	Cluster-94053.16	positive regulation of posttranscriptional gene silencing	0.911005	0.000634065
Cluster-106545.0	Whirly	Cluster-94053.8	positive regulation of posttranscriptional gene silencing	0.932868	0.000241607
Cluster-106545.0	Whirly	Cluster-94053.12	positive regulation of posttranscriptional gene silencing	0.946205	0.000112774
Cluster-106545.0	Whirly	Cluster-88339.5	F3H	0.976564	6.34174e-06
Cluster-106545.0	Whirly	Cluster-81276.1	F3H	0.936428	0.000200361
Cluster-106545.0	Whirly	Cluster-81276.6	F3H	0.940895	0.000155951
Cluster-106545.0	Whirly	Cluster-88339.1	F3H	0.978662	4.5767e-06
Cluster-106545.0	Whirly	Cluster-88339.4	F3H	0.923358	0.000380495
Cluster-106545.0	Whirly	Cluster-88339.0	F3H	0.953037	7.05813e-05
Cluster-63755.0	B3_2	Cluster-90241.6	DFR	0.903198	0.000844387
Cluster-63755.0	B3_2	Cluster-90241.3	DFR	0.917481	0.000489892
Cluster-63755.0	B3_2	Cluster-90241.5	DFR	0.915555	0.00053007
Cluster-63755.0	B3_2	Cluster-72540.4	floral meristem determinacy	0.940542	0.000159183
Cluster-63755.0	B3_2	Cluster-72540.0	floral meristem determinacy	0.982906	2.11468e-06
Cluster-63755.0	B3_2	Cluster-41979.0	floral meristem determinacy	0.90752	0.000722762
Cluster-63755.0	B3_2	Cluster-69743.0	floral meristem determinacy	0.938169	0.000182122
Cluster-63755.0	B3_2	Cluster-93684.10	floral meristem determinacy	0.909234	0.000678129
Cluster-63755.0	B3_2	Cluster-72540.7	floral meristem determinacy	0.935552	0.000210013
Cluster-36771.0	GRF	Cluster-88339.5	F3H	0.951172	8.07356e-05
Cluster-36771.0	GRF	Cluster-81276.1	F3H	0.916748	0.000504927
Cluster-36771.0	GRF	Cluster-81276.6	F3H	0.910473	0.000647072
Cluster-36771.0	GRF	Cluster-88339.1	F3H	0.92321	0.000383022
Cluster-36771.0	GRF	Cluster-88339.4	F3H	0.928064	0.000306253
Cluster-36771.0	GRF	Cluster-88339.0	F3H	0.954595	6.28174e-05
Cluster-63442.2	MYB_6	Cluster-72978.8	CHS	0.94281	0.00013924
Cluster-63442.2	MYB_6	Cluster-72978.11	CHS	0.963081	3.07059e-05
Cluster-63442.2	MYB_6	Cluster-72978.5	CHS	0.968064	1.8577e-05
Cluster-63442.2	MYB_6	Cluster-72978.7	CHS	0.918978	0.000460188
Cluster-63442.2	MYB_6	Cluster-72978.4	CHS	0.975377	7.52946e-06
Cluster-63442.2	MYB_6	Cluster-72978.9	CHS	0.954419	6.36614e-05
Cluster-63442.2	MYB_6	Cluster-94053.17	positive regulation of posttranscriptional gene silencing	0.94377	0.000131357
Cluster-63442.2	MYB_6	Cluster-64909.3	positive regulation of posttranscriptional gene silencing	0.961141	3.66646e-05
Cluster-63442.2	MYB_6	Cluster-94053.7	positive regulation of posttranscriptional gene silencing	0.942701	0.000140154
Cluster-63442.2	MYB_6	Cluster-94053.16	positive regulation of posttranscriptional gene silencing	0.924844	0.000355822
Cluster-63442.2	MYB_6	Cluster-94053.8	positive regulation of posttranscriptional gene silencing	0.957387	5.04431e-05
Cluster-63442.2	MYB_6	Cluster-94053.12	positive regulation of posttranscriptional gene silencing	0.941776	0.000148099
Cluster-63442.2	MYB_6	Cluster-88339.5	F3H	0.980314	3.45762e-06
Cluster-63442.2	MYB_6	Cluster-81276.1	F3H	0.963531	2.94282e-05
Cluster-63442.2	MYB_6	Cluster-81276.6	F3H	0.97016	1.46785e-05
Cluster-63442.2	MYB_6	Cluster-88339.1	F3H	0.973005	1.03646e-05
Cluster-63442.2	MYB_6	Cluster-88339.4	F3H	0.918764	0.000464345
Cluster-63442.2	MYB_6	Cluster-88339.0	F3H	0.961721	3.48028e-05
Cluster-89089.0	SBP_2	Cluster-72978.8	CHS	0.981395	2.8403e-06
Cluster-89089.0	SBP_2	Cluster-72978.11	CHS	0.961464	3.56186e-05
Cluster-89089.0	SBP_2	Cluster-72978.5	CHS	0.936751	0.000196884
Cluster-89089.0	SBP_2	Cluster-72978.7	CHS	0.902313	0.000870927
Cluster-89089.0	SBP_2	Cluster-72978.4	CHS	0.973963	9.14216e-06
Cluster-89089.0	SBP_2	Cluster-72978.9	CHS	0.982171	2.44878e-06
Cluster-97329.0	bHLH_4	Cluster-88339.5	F3H	0.928881	0.000294494
Cluster-97329.0	bHLH_4	Cluster-81276.1	F3H	0.90537	0.000781614
Cluster-97329.0	bHLH_4	Cluster-81276.6	F3H	0.929605	0.000284339
Cluster-97329.0	bHLH_4	Cluster-88339.1	F3H	0.955241	5.97795e-05
Cluster-97329.0	bHLH_4	Cluster-88339.4	F3H	0.9512	8.05784e-05
Cluster-97329.0	bHLH_4	Cluster-88339.0	F3H	0.953078	7.03681e-05
Cluster-63442.0	MYB_4	Cluster-88339.5	F3H	0.957242	5.10384e-05
Cluster-63442.0	MYB_4	Cluster-81276.1	F3H	0.975289	7.62431e-06
Cluster-63442.0	MYB_4	Cluster-81276.6	F3H	0.94135	0.000151859
Cluster-63442.0	MYB_4	Cluster-88339.1	F3H	0.952359	7.41603e-05
Cluster-63442.0	MYB_4	Cluster-88339.4	F3H	0.924909	0.000354772
Cluster-63442.0	MYB_4	Cluster-88339.0	F3H	0.946913	0.000107737
Cluster-26127.16	FAR1	Cluster-94053.17	positive regulation of posttranscriptional gene silencing	0.950118	8.69138e-05
Cluster-26127.16	FAR1	Cluster-64909.3	positive regulation of posttranscriptional gene silencing	0.94105	0.000154552
Cluster-26127.16	FAR1	Cluster-94053.7	positive regulation of posttranscriptional gene silencing	0.930952	0.000266106
Cluster-26127.16	FAR1	Cluster-94053.16	positive regulation of posttranscriptional gene silencing	0.921081	0.000420597
Cluster-26127.16	FAR1	Cluster-94053.8	positive regulation of posttranscriptional gene silencing	0.920206	0.000436763
Cluster-26127.16	FAR1	Cluster-94053.12	positive regulation of posttranscriptional gene silencing	0.923666	0.000375288
Cluster-97515.3	MYB_9	Cluster-72978.8	CHS	0.94972	8.93293e-05
Cluster-97515.3	MYB_9	Cluster-72978.11	CHS	0.938608	0.000177713
Cluster-97515.3	MYB_9	Cluster-72978.5	CHS	0.959435	4.25425e-05
Cluster-97515.3	MYB_9	Cluster-72978.7	CHS	0.931105	0.000264078
Cluster-97515.3	MYB_9	Cluster-72978.4	CHS	0.968364	1.79773e-05
Cluster-97515.3	MYB_9	Cluster-72978.9	CHS	0.972948	1.04415e-05
Cluster-97515.3	MYB_9	Cluster-88339.5	F3H	0.932161	0.00025045
Cluster-97515.3	MYB_9	Cluster-81276.1	F3H	0.987141	7.83923e-07
Cluster-97515.3	MYB_9	Cluster-81276.6	F3H	0.970621	1.39057e-05
Cluster-97515.3	MYB_9	Cluster-88339.1	F3H	0.900649	0.000922417
Cluster-97515.3	MYB_9	Cluster-88339.4	F3H	0.939314	0.00017078
Cluster-97515.3	MYB_9	Cluster-88339.0	F3H	0.952324	7.43506e-05
Cluster-15580.0	C2H2_1	Cluster-90241.6	DFR	0.938905	0.000174772
Cluster-15580.0	C2H2_1	Cluster-90241.3	DFR	0.932043	0.000251943
Cluster-15580.0	C2H2_1	Cluster-90241.5	DFR	0.949873	8.83968e-05
Cluster-92136.2	CPP	Cluster-88339.5	F3H	0.972268	1.13816e-05
Cluster-92136.2	CPP	Cluster-81276.1	F3H	0.943232	0.000135736
Cluster-92136.2	CPP	Cluster-81276.6	F3H	0.936937	0.0001949
Cluster-92136.2	CPP	Cluster-88339.1	F3H	0.9597	4.15894e-05
Cluster-92136.2	CPP	Cluster-88339.4	F3H	0.951304	7.99899e-05
Cluster-92136.2	CPP	Cluster-88339.0	F3H	0.964462	2.6908e-05
Cluster-84708.2	Alfin	Cluster-72978.8	CHS	0.927456	0.000315218
Cluster-84708.2	Alfin	Cluster-72978.11	CHS	0.962898	3.1236e-05
Cluster-84708.2	Alfin	Cluster-72978.5	CHS	0.931068	0.000264576
Cluster-84708.2	Alfin	Cluster-72978.7	CHS	0.90189	0.000883814
Cluster-84708.2	Alfin	Cluster-72978.4	CHS	0.960976	3.72059e-05
Cluster-84708.2	Alfin	Cluster-72978.9	CHS	0.964818	2.59845e-05
Cluster-84708.2	Alfin	Cluster-88339.5	F3H	0.946738	0.000108964
Cluster-84708.2	Alfin	Cluster-81276.1	F3H	0.948417	9.75733e-05
Cluster-84708.2	Alfin	Cluster-81276.6	F3H	0.949545	9.04049e-05
Cluster-84708.2	Alfin	Cluster-88339.1	F3H	0.933616	0.000232487
Cluster-84708.2	Alfin	Cluster-88339.4	F3H	0.961216	3.642e-05
Cluster-84708.2	Alfin	Cluster-88339.0	F3H	0.967088	2.06201e-05
Cluster-18705.3	bHLH_1	Cluster-88339.5	F3H	0.949055	9.34694e-05
Cluster-18705.3	bHLH_1	Cluster-81276.1	F3H	0.951518	7.8779e-05
Cluster-18705.3	bHLH_1	Cluster-81276.6	F3H	0.948786	9.51866e-05
Cluster-18705.3	bHLH_1	Cluster-88339.1	F3H	0.914141	0.000561003
Cluster-18705.3	bHLH_1	Cluster-88339.4	F3H	0.966254	2.24895e-05
Cluster-18705.3	bHLH_1	Cluster-88339.0	F3H	0.978401	4.77452e-06
Cluster-73402.0	bZIP_1	Cluster-73402.0	sucrose induced translational repression	1	0
Cluster-73402.0	bZIP_1	Cluster-73402.1	sucrose induced translational repression	0.919759	0.000445199
Cluster-103202.42	C3H_2	Cluster-72978.8	CHS	0.960552	3.86234e-05
Cluster-103202.42	C3H_2	Cluster-72978.11	CHS	0.98609	1.03098e-06
Cluster-103202.42	C3H_2	Cluster-72978.5	CHS	0.968164	1.83762e-05
Cluster-103202.42	C3H_2	Cluster-72978.7	CHS	0.932951	0.000240572
Cluster-103202.42	C3H_2	Cluster-72978.4	CHS	0.986504	9.28105e-07
Cluster-103202.42	C3H_2	Cluster-72978.9	CHS	0.983531	1.85726e-06
Cluster-103202.42	C3H_2	Cluster-88339.5	F3H	0.964178	2.76579e-05
Cluster-103202.42	C3H_2	Cluster-81276.1	F3H	0.975527	7.37112e-06
Cluster-103202.42	C3H_2	Cluster-81276.6	F3H	0.975814	7.07517e-06
Cluster-103202.42	C3H_2	Cluster-88339.1	F3H	0.965093	2.52864e-05
Cluster-103202.42	C3H_2	Cluster-88339.4	F3H	0.969325	1.61527e-05
Cluster-103202.42	C3H_2	Cluster-88339.0	F3H	0.981283	2.9005e-06
Cluster-80702.0	HSF	Cluster-72978.8	CHS	0.937752	0.000186378
Cluster-80702.0	HSF	Cluster-72978.11	CHS	0.945372	0.000118902
Cluster-80702.0	HSF	Cluster-72978.5	CHS	0.942609	0.000140935
Cluster-80702.0	HSF	Cluster-72978.7	CHS	0.918895	0.000461793
Cluster-80702.0	HSF	Cluster-72978.4	CHS	0.964303	2.7326e-05
Cluster-80702.0	HSF	Cluster-72978.9	CHS	0.943365	0.000134643
Cluster-108712.0	OFP	Cluster-90241.6	DFR	0.923439	0.000379136
Cluster-108712.0	OFP	Cluster-90241.3	DFR	0.97258	1.09425e-05
Cluster-108712.0	OFP	Cluster-90241.5	DFR	0.940173	0.000162611
Cluster-100695.19	SNF2	Cluster-100695.9	production of miRNAs involved in gene silencing by miRNA	0.994618	3.74538e-08
Cluster-100695.19	SNF2	Cluster-100695.17	production of miRNAs involved in gene silencing by miRNA	0.943458	0.000133881
Cluster-100695.19	SNF2	Cluster-100695.10	production of miRNAs involved in gene silencing by miRNA	0.951794	7.72405e-05
Cluster-100695.19	SNF2	Cluster-100695.13	production of miRNAs involved in gene silencing by miRNA	0.958907	4.44896e-05
Cluster-100695.19	SNF2	Cluster-100695.19	production of miRNAs involved in gene silencing by miRNA	1	0
Cluster-100695.19	SNF2	Cluster-100695.7	production of miRNAs involved in gene silencing by miRNA	0.95895	4.43288e-05
Cluster-86331.2	GARP	Cluster-15097.13	ANR	0.936088	0.000204068
Cluster-86331.2	GARP	Cluster-15097.15	ANR	0.900975	0.000912168
